# Supplementary material for: Extraction of pH-Dependent DNA-Binding Anti-Tumoral Peptides from Saccharomyces cerevisiae
Source: Pharmaceuticals (Basel). 2026 Jan 21;19(1):184. doi: 10.3390/ph19010184 (PMC12845435; doi:10.3390/ph19010184)
Supplement: Supplementary file 1 [file pharmaceuticals-19-00184-s001.zip]

Archive with 1 entries (1 files):
- pharmaceuticals-4055324-supplementary.pdf
